# Supplementary material for: Serum Levels of Myonectin Are Lower in Adults with Metabolic Syndrome and Are Negatively Correlated with Android Fat Mass
Source: Int J Mol Sci. 2023 Apr 7;24(8):6874. doi: 10.3390/ijms24086874 (PMC10138930; doi:10.3390/ijms24086874)
Supplement: Supplementary file 1 [file ijms-24-06874-s001.zip]

Archive with 1 entries (1 files):
- ijms-2226240-supplementary.pdf
